# Supplementary material for: Detection of Atypical Porcine Pestivirus in Piglets from Danish Sow Herds
Source: Viruses. 2021 Apr 21;13(5):717. doi: 10.3390/v13050717 (PMC8142981; doi:10.3390/v13050717)
Supplement: Supplementary file 1 [file viruses-13-00717-s001.zip]

Archive with 1 entries (1 files):
- viruses-1178376-supplementary.xlsx
