# Supplementary material for: Detection of Atypical Porcine Pestivirus in Piglets from Danish Sow Herds
Source: Viruses. 2021 Apr 21;13(5):717. doi: 10.3390/v13050717 (PMC8142981; doi:10.3390/v13050717)
Supplement: Supplementary file 1 [file viruses-13-00717-s001.zip › viruses-1178376-supplementary.xlsx]

## Sheet: Ark1
Sample	Case 1	Case 2	Case 3	Case 4	Case 5	Case 6	Case 7	Case 8	Case 9	Case 10	Control 1	Control 2	Control 3	Control 4	Control 5	Intermediate 1
1	32.52	26.99	27.39	32.05	31.5	32.14	28.59	27.48	35.62	21.57	No Ct	No Ct	No Ct	No Ct	No Ct	No Ct
2	33.29	25.71	36.47	36.17	28.54	27.78	26.72	28.18	27.51	21.51	No Ct	No Ct	No Ct	No Ct	18.21	25.81
3	33.78	25.76	33.93	34.05	30.13	33.24	29.07	26.89	29.91	22.26	No Ct	No Ct	No Ct	No Ct	No Ct	26.02
4	27.27	24.2	36.66	28.57	25.22	25.21	32.38	27.11	23.93	21.03	No Ct	No Ct	No Ct	No Ct	No Ct	No Ct
5	31.92	19.97	35.48	28.88	30.71	33.14	34.41	25.54	27.53	23.5	No Ct	No Ct	No Ct	No Ct	No Ct	32.01
6	29.79						25.93	27.13
7							30.63
8							31.64
Pool	30.43	20.24	29.34	29.37	29.68	28.66	30.67	28.37	26.09	22.02	No Ct	No Ct	No Ct	No Ct	21.2	27.78
